# Supplementary material for: Effectiveness of Vitamin D Supplementation on Biochemical, Clinical, and Inflammatory Parameters in Patients with Different Types of Diabetes: A Systematic Review and Meta-Analysis
Source: Nutrients. 2025 Sep 18;17(18):2991. doi: 10.3390/nu17182991 (PMC12472623; doi:10.3390/nu17182991)
Supplement: Supplementary file 1 [file nutrients-17-02991-s001.zip]

Archive with 1 entries (1 files):
- nutrients-3820502-supplementary.pdf
